# Supplementary material for: Comparison of Surgical Outcomes between Single-Use and Reusable Flexible Ureteroscopes for Renal Stone Management: A Systematic Review and Meta-Analysis
Source: Medicina (Kaunas). 2022 Oct 3;58(10):1388. doi: 10.3390/medicina58101388 (PMC9607009; doi:10.3390/medicina58101388)
Supplement: Supplementary file 1 [file medicina-58-01388-s001.zip]

Archive with 1 entries (1 files):
- medicina-1955559-supplementary.pdf
